# Supplementary material for: Dual‐Modulated Vertically Stacked Transistors With Fully Laminated Plate‐Type Architecture Featuring Nanoscale Channel Length
Source: Adv Sci (Weinh). 2026 Feb 3;13(20):e19410. doi: 10.1002/advs.202519410 (PMC13067813; doi:10.1002/advs.202519410)
Supplement: Supplementary file 2 — Supporting File 2: advs74203‐sup‐0002‐Data.zip. [file ADVS-13-e19410-s002.zip]

Archive with 2 entries (1 files):
- advs74203-sup-0002-Data/
- advs74203-sup-0002-Data/Production data.xlsx
