# Supplementary material for: Dual‐Modulated Vertically Stacked Transistors With Fully Laminated Plate‐Type Architecture Featuring Nanoscale Channel Length
Source: Adv Sci (Weinh). 2026 Feb 3;13(20):e19410. doi: 10.1002/advs.202519410 (PMC13067813; doi:10.1002/advs.202519410)
Supplement: Supplementary file 2 — Supporting File 2: advs74203‐sup‐0002‐Data.zip. [file ADVS-13-e19410-s002.zip › advs74203-sup-0002-Data/Production data.xlsx]

## Sheet: Figure 2
Figure 2a	Gate V	Current density
	-3.5	2.03561e-05
	-3.4	2.07517e-05
	-3.3	2.07672e-05
	-3.2	2.0474e-05
	-3.1	2.14336e-05
	-3	2.15371e-05
	-2.9	2.08224e-05
	-2.8	2.19894e-05
	-2.7	2.21801e-05
	-2.6	2.17543e-05
	-2.5	2.25803e-05
	-2.4	2.14389e-05
	-2.3	2.22156e-05
	-2.2	2.26185e-05
	-2.1	2.31202e-05
	-2	2.335e-05
	-1.9	2.34222e-05
	-1.8	2.45368e-05
	-1.7	2.45425e-05
	-1.6	2.49042e-05
	-1.5	2.56002e-05
	-1.4	2.74652e-05
	-1.3	2.84038e-05
	-1.2	2.92142e-05
	-1.1	3.088e-05
	-1	3.21081e-05
	-0.9	3.41291e-05
	-0.8	3.4546e-05
	-0.7	3.72109e-05
	-0.6	4.00279e-05
	-0.5	4.30361e-05
	-0.4	4.5955e-05
	-0.3	4.8946e-05
	-0.2	5.17718e-05
	-0.1	5.47599e-05
	0	5.80157e-05
	0.1	6.23373e-05
	0.2	6.54892e-05
	0.3	6.87044e-05
	0.4	7.29649e-05
	0.5	7.62525e-05
	0.6	8.0673e-05
	0.7	8.49052e-05
	0.8	8.91949e-05
	0.9	9.37236e-05
	1	9.90171e-05
	1.1	0.000104003
	1.2	0.00010911
	1.3	0.00011192
	1.4	0.000116353
	1.5	0.000113922
	1.6	0.000120868
	1.7	0.000121304
	1.8	0.000126715
	1.9	0.000123281
	2	0.000122901

## Sheet: Figure 3
Figure 3a	PE G. Voltage	Current density	Current density	Current density	Current density	Current density		Figure 3b	Gr G. Voltage	Current density	Current density
		-3 V	-2 V	-1 V	0 V	1 V	<-Gr-gate V			On	Off
	-3	5.2521e-07	8.22126e-07	1.20659e-05	0.000337905	0.00111			-3	5.2521e-07	1.11649e-09
	-2.9	3.68417e-07	4.40413e-07	1.0299e-05	0.000316287	0.00111			-2	9.45626e-06	1.97949e-09
	-2.8	2.99442e-07	2.9028e-07	1.14706e-05	0.000335051	0.0011			-1	9.30296e-05	1.0299e-05
	-2.7	2.51337e-07	2.05526e-07	1.22419e-05	0.000328332	0.00112			0	0.000698839	0.000316287
	-2.6	2.11295e-07	1.80512e-07	1.16331e-05	0.000324668	0.00111			1	0.00179	0.0011
	-2.5	1.84205e-07	1.56224e-07	1.20157e-05	0.000333584	0.00112
	-2.4	1.58522e-07	1.2704e-07	1.28843e-05	0.00033913	0.00114
	-2.3	1.36798e-07	1.06754e-07	1.24584e-05	0.000331526	0.00114
	-2.2	1.09468e-07	7.17375e-08	1.0896e-05	0.000346456	0.00114
	-2.1	9.1809e-08	7.38608e-08	1.23887e-05	0.000345846	0.00116
	-2	7.2536e-08	6.13624e-08	1.26141e-05	0.000339176	0.00117
	-1.9	5.60926e-08	4.62665e-08	1.1499e-05	0.00035916	0.00118
	-1.8	3.61494e-08	3.13942e-08	1.11511e-05	0.00036581	0.0012
	-1.7	1.7585e-08	1.67763e-08	1.07199e-05	0.000359558	0.00121
	-1.6	1.11649e-09	1.97949e-09	1.13126e-05	0.00036477	0.00122
	-1.5	1.23836e-08	9.53616e-09	1.15708e-05	0.000373237	0.00124
	-1.4	2.35549e-08	1.96698e-08	1.19875e-05	0.000374727	0.00126
	-1.3	3.33463e-08	3.33722e-08	1.24901e-05	0.000385977	0.00127
	-1.2	4.23498e-08	4.83845e-08	1.16199e-05	0.000390515	0.00129
	-1.1	5.14129e-08	5.97307e-08	1.26651e-05	0.000395897	0.0013
	-1	5.9565e-08	6.43504e-08	1.43002e-05	0.000409242	0.00132
	-0.9	6.85386e-08	6.90251e-08	1.4518e-05	0.000420053	0.00135
	-0.8	7.66419e-08	6.19498e-08	1.66608e-05	0.000433005	0.00136
	-0.7	8.1698e-08	2.82656e-08	1.95812e-05	0.000441555	0.00138
	-0.6	8.90832e-08	6.4135e-08	2.42192e-05	0.000458753	0.00141
	-0.5	9.79558e-08	2.66479e-07	2.58128e-05	0.000473146	0.00143
	-0.4	1.07976e-07	4.43618e-07	3.63528e-05	0.000494415	0.00145
	-0.3	1.19295e-07	7.51003e-07	3.7837e-05	0.000510878	0.00148
	-0.2	1.19634e-07	1.14163e-06	4.34086e-05	0.00051829	0.0015
	-0.1	1.09009e-07	1.48318e-06	5.03268e-05	0.000534662	0.00152
	0	1.10537e-07	2.57046e-06	5.76968e-05	0.00055604	0.00154
	0.1	1.11432e-07	3.6051e-06	5.96144e-05	0.000576514	0.00156
	0.2	1.14111e-07	4.80645e-06	6.73553e-05	0.000600616	0.00159
	0.3	1.18323e-07	5.77229e-06	6.72705e-05	0.00062883	0.00161
	0.4	1.20792e-07	6.42422e-06	7.34437e-05	0.00062086	0.00163
	0.5	1.22635e-07	7.07819e-06	7.73753e-05	0.000628622	0.00163
	0.6	1.27827e-07	7.23339e-06	8.24836e-05	0.000637466	0.00166
	0.7	1.52362e-07	7.23954e-06	8.25437e-05	0.000630794	0.00167
	0.8	1.63663e-07	7.79454e-06	8.72217e-05	0.000644395	0.0017
	0.9	1.75244e-07	8.36785e-06	8.93382e-05	0.00066558	0.00172
	1	1.75334e-07	8.56615e-06	8.94015e-05	0.000668001	0.00173
	1.1	1.68401e-07	8.5577e-06	9.30296e-05	0.000675148	0.00176
	1.2	1.74234e-07	8.96322e-06	9.13723e-05	0.000683176	0.00179
	1.3	1.79672e-07	8.77892e-06	9.1311e-05	0.000688243	0.00178
	1.4	1.82362e-07	9.32746e-06	9.22312e-05	0.000698839	0.00177
	1.5	1.8842e-07	9.45626e-06	9.18627e-05	0.000698219	0.00179

## Sheet: Figure 4
Figure 4a	Gate V	Current density		Figure 4b	Gate V	Current density	Current density	Current density	Current density	Current density		Figure 4c	PE G. Voltage	Current density	Current density		Figure 4f	Distance	Concentration	Concentration	Concentration	Concentration	Concentration	Concentration	Concentration
	-2.5	2.54569e-08				-3 V	-2 V	-1 V	0 V	1 V	<-PE-gate V			On	Off				B-0.5 T-0.5	B0 T-0.5	B1 T-0.5	B2 T-0.5	B3 T-0.5	B4 T-0.5	B5 T-0.5
	-2.4	4.50497e-08			-2.5	1.6595e-07	3.67796e-08	1.25541e-07	4.08871e-08	9.4428e-07			-3	0.00133	1.24351e-07			0	10915000000	7.1122e+16	1.2178e+19	2.759e+19	4.3499e+19	5.9619e+19	7.5856e+19
	-2.3	5.90309e-08			-2.4	1.50747e-07	4.08825e-08	1.32017e-07	1.26828e-07	1.61356e-06			-2	0.00147	5.43773e-08			0.00336	11049000000	5.1753e+16	6.9487e+18	1.5046e+19	2.3248e+19	3.149e+19	3.9754e+19
	-2.2	7.1263e-08			-2.3	1.30484e-07	4.22866e-08	1.3582e-07	3.12184e-07	2.24046e-06			-1	0.0016	1.30967e-07			0.00673	11384000000	2.0122e+16	9.713e+17	1.396e+18	1.6626e+18	1.8581e+18	2.013e+18
	-2.1	8.15742e-08			-2.2	1.19412e-07	4.61895e-08	1.36547e-07	7.3614e-07	2.82247e-06			0	0.00185	1.47588e-06			0.01009	11669000000	5734400000000000	1.5161e+17	1.9617e+17	2.2092e+17	2.3783e+17	2.5056e+17
	-2	9.2052e-08			-2.1	1.02686e-07	5.2556e-08	1.33759e-07	1.23045e-06	3.84756e-06			1	0.00202	5.30905e-06			0.01344	11856000000	2243300000000000	4.7028e+16	5.938e+16	6.6075e+16	7.0585e+16	7.3951e+16
	-1.9	1.01163e-07			-2	1.24351e-07	5.43773e-08	1.30967e-07	1.47588e-06	5.30905e-06								0.01678	11987000000	638610000000000	9333300000000000	1.1436e+16	1.2549e+16	1.3289e+16	1.3836e+16
	-1.8	1.07075e-07			-1.9	1.15396e-07	5.6803e-08	1.26559e-07	2.13164e-06	7.05906e-06								0.02012	12014000000	247580000000000	2967500000000000	3582100000000000	3903800000000000	4116600000000000	4273500000000000
	-1.7	1.07209e-07			-1.8	7.9418e-08	5.26804e-08	1.20106e-07	3.0649e-06	9.10553e-06								0.02346	11981000000	69874000000000	593270000000000	697430000000000	750920000000000	785940000000000	811610000000000
	-1.6	9.04004e-08			-1.7	1.19136e-07	5.07519e-08	9.943e-08	4.69314e-06	1.13899e-05								0.02679	11846000000	26855000000000	187390000000000	217130000000000	232240000000000	242080000000000	249270000000000
	-1.5	2.42242e-08			-1.6	1.28389e-07	4.52003e-08	5.30632e-08	6.22481e-06	1.43719e-05								0.0301	11655000000	7513300000000	37261000000000	42061000000000	44454000000000	45999000000000	47119000000000
	-1.4	1.94901e-07			-1.5	1.74832e-07	8.12657e-09	4.58847e-08	9.11273e-06	1.83634e-05								0.03342	11372000000	2859900000000	11647000000000	12957000000000	13604000000000	14019000000000	14320000000000
	-1.3	6.63779e-07			-1.4	2.27534e-07	8.97435e-08	3.12218e-07	1.2153e-05	2.2135e-05								0.03671	11039000000	797930000000	2319900000000	2515200000000	2609900000000	2670100000000	2713300000000
	-1.2	1.73665e-06			-1.3	4.83538e-07	3.03031e-07	7.56518e-07	1.63234e-05	2.7611e-05								0.04	10902000000	484200000000	1222500000000	1311000000000	1353600000000	1380500000000	1399800000000
	-1.1	2.99035e-06			-1.2	9.13416e-07	7.98145e-07	1.55757e-06	2.09174e-05	3.46643e-05
	-1	5.39255e-06			-1.1	2.06904e-06	1.67849e-06	3.05013e-06	2.79621e-05	4.39365e-05
	-0.9	1.06833e-05			-1	3.94297e-06	3.23578e-06	6.4869e-06	3.74438e-05	5.48663e-05
	-0.8	1.75576e-05			-0.9	9.24033e-06	7.87529e-06	1.23541e-05	4.77537e-05	6.83833e-05
	-0.7	2.38504e-05			-0.8	1.73582e-05	1.45943e-05	1.93637e-05	6.0762e-05	8.51942e-05
	-0.6	3.74848e-05			-0.7	2.99739e-05	2.32817e-05	3.29685e-05	7.9572e-05	0.000105812
	-0.5	5.68326e-05			-0.6	5.01578e-05	4.05515e-05	5.25517e-05	0.000101921	0.000131561
	-0.4	7.74407e-05			-0.5	7.45096e-05	6.30857e-05	7.70948e-05	0.00013037	0.000165916
	-0.3	0.00010453			-0.4	0.000103843	0.000103118	0.00010824	0.000171044	0.000202197
	-0.2	0.000138449			-0.3	0.000136306	0.000135628	0.000149203	0.00020313	0.000257201
	-0.1	0.000179396			-0.2	0.000172776	0.000173355	0.000192105	0.000257555	0.000318449
	0	0.000221889			-0.1	0.000212262	0.000219684	0.000234564	0.000318262	0.000386726
	0.1	0.000288466			0	0.000265561	0.000273703	0.000294697	0.000383824	0.000473129
	0.2	0.000348309			0.1	0.000323791	0.000333403	0.000361004	0.000459177	0.000546646
	0.3	0.000422314			0.2	0.000379912	0.000391706	0.000432347	0.000547452	0.00063948
	0.4	0.000498883			0.3	0.000438451	0.000455975	0.000496599	0.000635053	0.000730167
	0.5	0.000581044			0.4	0.000501783	0.000532655	0.000577637	0.000721981	0.00083326
	0.6	0.000658681			0.5	0.000572154	0.000602033	0.000655754	0.000805759	0.000941027
	0.7	0.000740787			0.6	0.000629446	0.000676473	0.000749851	0.000890275	0.00104
	0.8	0.000839439			0.7	0.000701854	0.000758447	0.000824973	0.000990873	0.00114
	0.9	0.000919707			0.8	0.000771756	0.000838945	0.000921854	0.00109	0.00125
	1	0.00102			0.9	0.000850907	0.000914607	0.00102	0.0012	0.00136
	1.1	0.00112			1	0.000925685	0.00101	0.00112	0.00129	0.00148
	1.2	0.00123			1.1	0.001	0.00108	0.00121	0.00141	0.00159
	1.3	0.00133			1.2	0.00108	0.00117	0.00131	0.00153	0.0017
	1.4	0.00144			1.3	0.00115	0.00128	0.00141	0.00162	0.00182
	1.5	0.00155			1.4	0.00125	0.00138	0.00151	0.00174	0.00193
					1.5	0.00133	0.00147	0.0016	0.00185	0.00202

## Sheet: Figure 5
Figure 5a	Gate V	Current density	Current density	Current density	Current density	Figure 5a inset	Gate V	Current density		Figure 5b	Gate V	Current density	Current density	Current density	Current density	Figure 5b inset	Gate V	Current density	Current density		Figure 5c	Drain voltage	Current density	Current density	Drain voltage	Current density	Current density		Figure 5d	Drain V	Current density	Current density	Current density	Current density	Current density	Current density	Current density	Current density		Figure 5e	Drain V	Current density	Current density	Current density	Current density	Current density	Current density	Current density	Current density
		0.5 V	1 V	1.5 V	2 V		-2	3.58448e-07				0.5 V	1 V	1.5 V	2 V			2 V	2 V (Dual)			Gr G.	On	Off	Dual G.	On	Off				Dual G. (-2V)	Dual G. (-1.5V)	Dual G. (-1V)	Dual G. (-0.5V)	Dual G. (0V)	Dual G. (0.5V)	Dual G. (1V)	Dual G. (1.5V)				Gr G. (-2V)	Gr G. (-1.5V)	Gr G. (-1V)	Gr G. (-0.5V)	Gr G. (0V)	Gr G. (0.5V)	Gr G. (1V)	Gr G. (1.5V)
	-2	1.06723e-07	1.47879e-07	1.6357e-07	1.92452e-07		-1.9	2.86289e-07			-2	5.04448e-08	6.73364e-08	3.59063e-07	2.37426e-06		-2	2.37426e-06	1.92452e-07			0.1	0.000933416	1.76577e-08	0.1	0.00131	6.43768e-08			0	1.0521e-07	-1.08756e-07	-1.69208e-07	2.78894e-08	1.96942e-07	3.18229e-07	-1.13528e-06	-9.516e-06			0	3.39375e-08	-1.31664e-07	-1.6934e-08	4.52656e-08	2.15139e-07	4.21016e-07	6.18832e-07	8.03328e-07
	-1.9	8.68112e-08	1.18766e-07	1.30378e-07	1.62266e-07		-1.8	2.44838e-07			-1.9	3.79652e-08	6.79628e-08	9.67912e-07	4.05548e-06		-1.9	4.05548e-06	1.62266e-07			0.2	0.00253	2.275e-08	0.2	0.00334	5.0846e-08			0.1	1.20086e-07	3.45474e-08	1.37854e-06	3.8981e-05	0.00027152	0.000683736	0.00122	0.00182			0.1	4.55056e-08	2.44062e-08	2.6153e-06	5.24912e-05	0.000282316	0.000636504	0.00105	0.00146
	-1.8	8.08616e-08	1.04352e-07	1.21248e-07	1.5928e-07		-1.7	2.22643e-07			-1.8	3.60973e-08	1.05292e-07	1.82936e-06	8.24564e-06		-1.8	8.24564e-06	1.5928e-07			0.3	0.00477	2.69993e-08	0.3	0.00608	6.4872e-08			0.2	1.31328e-07	8.35716e-08	3.5894e-06	6.93724e-05	0.000576184	0.00161	0.00305	0.00438			0.2	5.25632e-08	7.84148e-08	4.05256e-06	0.000101095	0.000614592	0.00151	0.00251	0.00352
	-1.7	7.2134e-08	1.01574e-07	1.50573e-07	3.81232e-07		-1.6	2.65848e-07			-1.7	4.64844e-08	2.02653e-07	3.66722e-06	1.6205e-05		-1.7	1.6205e-05	3.81232e-07			0.4	0.00742	3.35573e-08	0.4	0.00948	6.03588e-08			0.3	1.35596e-07	1.24712e-07	5.84424e-06	0.000122037	0.000917652	0.00268	0.00538	0.00767			0.3	5.9042e-08	1.68399e-07	6.923e-06	0.000160947	0.000919336	0.00249	0.00421	0.00606
	-1.6	9.22912e-08	1.85472e-07	4.82568e-07	9.22676e-07		-1.5	3.95274e-07			-1.6	8.47096e-08	3.48998e-07	9.02844e-06	4.08708e-05		-1.6	4.08708e-05	9.22676e-07			0.5	0.01021	3.60973e-08	0.5	0.01327	7.2134e-08			0.4	1.44094e-07	1.80907e-07	7.66176e-06	0.00015598	0.0013	0.00412	0.00799	0.0115			0.4	6.35948e-08	2.64164e-07	1.04583e-05	0.000245595	0.00135	0.00364	0.00634	0.00904
	-1.5	1.5773e-07	4.04344e-07	1.2081e-06	1.94936e-06		-1.4	9.11332e-07			-1.5	1.4874e-07	7.33588e-07	1.8684e-05	5.44064e-05		-1.5	5.44064e-05	1.94936e-06			1	0.02921	6.73364e-08	1	0.03589	1.01574e-07			0.5	1.51044e-07	2.46521e-07	1.05637e-05	0.000201698	0.0017	0.00547	0.01056	0.01562			0.5	6.92384e-08	4.7552e-07	1.29346e-05	0.000295485	0.00182	0.00489	0.00848	0.01243
	-1.4	2.63154e-07	1.5278e-06	2.53717e-06	4.61316e-06		-1.3	1.76021e-06			-1.4	4.32304e-07	1.86128e-06	2.76646e-05	0.000134894		-1.4	0.000134894	4.61316e-06			1.5	0.05425	3.59063e-07	1.5	0.06552	1.21248e-07			0.6	1.5993e-07	2.69899e-07	1.45378e-05	0.000260462	0.00213	0.00687	0.0133	0.02014			0.6	7.64292e-08	7.04656e-07	1.75116e-05	0.000425368	0.00223	0.00619	0.01079	0.01565
	-1.3	6.41952e-07	3.05285e-06	6.36168e-06	1.23748e-05		-1.2	5.59456e-06			-1.3	8.7332e-07	5.24432e-06	5.26036e-05	0.000162773		-1.3	0.000162773	1.23748e-05			2	0.08125	2.37426e-06	2	0.0956	1.5928e-07			0.7	1.66113e-07	4.34612e-07	1.75761e-05	0.000368895	0.00258	0.00807	0.01623	0.02475			0.7	8.35064e-08	9.67196e-07	2.76248e-05	0.000514652	0.00273	0.00748	0.01315	0.01896
	-1.2	9.82472e-07	3.87282e-06	1.51307e-05	1.4673e-05		-1.1	1.70798e-05			-1.2	2.07559e-06	1.24629e-05	9.73204e-05	0.000236837		-1.2	0.000236837	1.4673e-05											0.8	1.68055e-07	4.66752e-07	2.69178e-05	0.00045662	0.00284	0.00964	0.01922	0.03048			0.8	8.96988e-08	1.29038e-06	3.66821e-05	0.00066174	0.00346	0.00881	0.01561	0.0231
	-1.1	2.47095e-06	9.62332e-06	3.06984e-05	4.12568e-05		-1	2.86732e-05			-1.1	4.04444e-06	2.65146e-05	0.000185833	0.000272648		-1.1	0.000272648	4.12568e-05											0.9	1.76433e-07	5.21632e-07	3.34692e-05	0.000506132	0.00326	0.01134	0.02288	0.03531			0.9	9.67352e-08	1.34127e-06	4.32484e-05	0.000802852	0.00387	0.01029	0.01829	0.02705
	-1	5.87184e-06	1.91829e-05	5.35952e-05	6.71492e-05		-0.9	7.44688e-05			-1	8.98604e-06	5.1364e-05	0.000259228	0.000433784		-1	0.000433784	6.71492e-05											1	1.80015e-07	6.66556e-07	3.73864e-05	0.000591848	0.00382	0.01304	0.02648	0.04125			1	1.03235e-07	1.61126e-06	6.8384e-05	0.00102	0.0046	0.01196	0.02174	0.03159
	-0.9	1.58442e-05	4.70728e-05	0.000117751	0.000174829		-0.8	0.000149958			-0.9	1.50277e-05	7.75776e-05	0.000397109	0.000650584		-0.9	0.000650584	0.000174829											1.1	1.86579e-07	9.06788e-07	4.5698e-05	0.000723756	0.00423	0.01422	0.02993	0.04646			1.1	1.10245e-07	2.99976e-06	9.33064e-05	0.00122	0.00486	0.01333	0.0245	0.0361
	-0.8	4.0548e-05	0.000108674	0.000199207	0.000270332		-0.7	0.000340767			-0.8	2.81539e-05	0.000145135	0.000653552	0.00101		-0.8	0.00101	0.000270332											1.2	1.93345e-07	7.67596e-07	4.38984e-05	0.000773692	0.00484	0.01581	0.03295	0.05243			1.2	1.23616e-07	4.12436e-06	8.90664e-05	0.00146	0.00607	0.01458	0.02781	0.04089
	-0.7	6.08768e-05	0.000185569	0.00034642	0.00048806		-0.6	0.000638936			-0.7	4.74212e-05	0.000275524	0.000967356	0.00149		-0.7	0.00149	0.00048806											1.3	1.95074e-07	8.03564e-07	4.54092e-05	0.000851396	0.00519	0.01694	0.03757	0.05803			1.3	1.33597e-07	5.86736e-06	0.000126284	0.00149	0.00656	0.01663	0.03034	0.04503
	-0.6	0.000122785	0.000301226	0.000604232	0.000850752		-0.5	0.00102			-0.6	8.52672e-05	0.000468224	0.00135	0.00216		-0.6	0.00216	0.000850752											1.4	1.99987e-07	9.51888e-07	4.6e-05	0.00104	0.00565	0.0181	0.04062	0.06371			1.4	1.41446e-07	5.1014e-06	0.000149819	0.0017	0.00716	0.01836	0.03369	0.04992
	-0.5	0.00023024	0.000480936	0.000915056	0.00141		-0.4	0.00182			-0.5	0.000169874	0.000703972	0.00194	0.00279		-0.5	0.00279	0.00141											1.5	2.0055e-07	1.08257e-06	4.70728e-05	0.00104	0.00589	0.01999	0.04323	0.07059			1.5	1.8608e-07	9.75452e-06	0.000172061	0.00189	0.008	0.0199	0.03681	0.05508
	-0.4	0.000333402	0.000833632	0.00129	0.0018		-0.3	0.00279			-0.4	0.000294754	0.00111	0.00252	0.004		-0.4	0.004	0.0018											1.6	2.12023e-07	1.32976e-06	5.73292e-05	0.00108	0.00647	0.02185	0.04778	0.07662			1.6	2.37094e-07	1.58192e-05	0.000208351	0.00196	0.00844	0.0212	0.04016	0.06106
	-0.3	0.000543104	0.0012	0.00199	0.00275		-0.2	0.00471			-0.3	0.00040606	0.00163	0.0037	0.00579		-0.3	0.00579	0.00275											1.7	2.12683e-07	1.25949e-06	5.04764e-05	0.00113	0.00646	0.02344	0.05102	0.0834			1.7	3.01794e-07	1.88643e-05	0.00022953	0.00222	0.00898	0.02246	0.04317	0.06599
	-0.2	0.000775816	0.00192	0.00283	0.00437		-0.1	0.00668			-0.2	0.000646608	0.00213	0.00469	0.00765		-0.2	0.00765	0.00437											1.8	2.17842e-07	1.30203e-06	5.0524e-05	0.00121	0.00737	0.02439	0.05297	0.08729			1.8	3.41198e-07	1.90146e-05	0.000291795	0.00221	0.00989	0.0254	0.04723	0.0718
	-0.1	0.000990692	0.0024	0.0048	0.00609		0	0.00965			-0.1	0.000898028	0.00277	0.00613	0.00956		-0.1	0.00956	0.00609											1.9	2.22861e-07	1.4374e-06	5.9562e-05	0.0013	0.00739	0.0257	0.05674	0.09383			1.9	4.79752e-07	3.10025e-05	0.000345696	0.00253	0.01008	0.02702	0.05085	0.07572
	0	0.00148	0.00344	0.00567	0.00837		0.1	0.01322			0	0.00124	0.00396	0.00855	0.01177		0	0.01177	0.00837											2	2.27372e-07	1.37534e-06	5.83352e-05	0.00132	0.00739	0.02672	0.05995	0.10107			2	6.5588e-07	3.19607e-05	0.000438304	0.00271	0.0115	0.02832	0.05327	0.08215
	0.1	0.00197	0.00469	0.00725	0.01072		0.2	0.01756			0.1	0.0015	0.00455	0.00984	0.01419		0.1	0.01419	0.01072
	0.2	0.00253	0.00584	0.01	0.01404		0.3	0.0236			0.2	0.00197	0.00585	0.01204	0.0185		0.2	0.0185	0.01404
	0.3	0.00301	0.00776	0.0124	0.01698		0.4	0.02982			0.3	0.00238	0.00714	0.01462	0.0208		0.3	0.0208	0.01698
	0.4	0.00375	0.00929	0.01587	0.02143		0.5	0.03823			0.4	0.00289	0.0082	0.01665	0.02516		0.4	0.02516	0.02143
	0.5	0.00423	0.01095	0.01895	0.02852		0.6	0.04666			0.5	0.00347	0.00986	0.01974	0.02879		0.5	0.02879	0.02852
	0.6	0.00509	0.01315	0.02326	0.0336		0.7	0.05858			0.6	0.00408	0.01194	0.02315	0.03206		0.6	0.03206	0.0336
	0.7	0.00583	0.01542	0.02812	0.03981		0.8	0.06926			0.7	0.00461	0.01301	0.02682	0.03725		0.7	0.03725	0.03981
	0.8	0.00666	0.0179	0.03197	0.04456		0.9	0.07857			0.8	0.0051	0.01477	0.0292	0.0413		0.8	0.0413	0.04456
	0.9	0.00766	0.0208	0.03623	0.05154		1	0.09023			0.9	0.00584	0.01702	0.03265	0.04752		0.9	0.04752	0.05154
	1	0.00847	0.02318	0.04032	0.05825		1.1	0.10113			1	0.00652	0.01878	0.03602	0.0525		1	0.0525	0.05825
	1.1	0.00946	0.02546	0.04593	0.06577		1.2	0.11212			1.1	0.00722	0.02074	0.03927	0.05848		1.1	0.05848	0.06577
	1.2	0.01059	0.02792	0.04913	0.07402		1.3	0.12771			1.2	0.00796	0.02359	0.04315	0.06305		1.2	0.06305	0.07402
	1.3	0.01172	0.0305	0.0549	0.08116		1.4	0.1433			1.3	0.00865	0.02488	0.04726	0.06965		1.3	0.06965	0.08116
	1.4	0.01231	0.03345	0.06106	0.08955		1.5	0.15268			1.4	0.00932	0.02701	0.05112	0.07487		1.4	0.07487	0.08955
	1.5	0.01327	0.03589	0.06552	0.0956		1.6	0.17021			1.5	0.01021	0.02921	0.05425	0.08125		1.5	0.08125	0.0956
							1.7	0.18235
							1.8	0.19951
							1.9	0.20984
							2	0.22879

## Sheet: Figure 6
Figure 6b	Gate V	Current density	Current density	Current density	Current density	Current density		Figure 6c	Gate V	Current density	Current density	Current density		Figure 6h	Gate V	Current density	Current density	Current density	Current density		Figure 6i	Gate V	Current density	Current density	Current density	Current density
		Lv.1 (1V)	Lv.2 (1V)	Lv.3 (1V)	Lv.4 (1V)	FL				UV 365nm	UV 254nm	Dark				Dual G._NBS_0s	Dual G._NBS_10s	Dual G._NBS_100s	Dual G._NBS_1000s				Gr G._NBS_0s	Gr G._NBS_10s	Gr G._NBS_100s	Gr G._NBS_1000s
	-2	1.53946e-07	1.24402e-07	1.5268e-07	1.40571e-07	1.332e-07			-2	2.67702e-07	2.99275e-07	2.53365e-07			-2	9.90888e-08	8.77788e-08	1.00845e-07	7.02404e-08			-2	8.07616e-08	5.44936e-08	4.66164e-08	5.66632e-08
	-1.9	1.31993e-07	1.14737e-07	1.3237e-07	1.2511e-07	1.09918e-07			-1.9	2.43761e-07	2.73394e-07	2.28692e-07			-1.9	7.548e-08	6.60116e-08	7.80368e-08	5.71844e-08			-1.9	9.93712e-08	9.02612e-08	4.84292e-08	7.88824e-08
	-1.8	1.26202e-07	1.19078e-07	1.36102e-07	1.56811e-07	1.02747e-07			-1.8	2.72745e-07	2.78599e-07	2.30225e-07			-1.8	6.91868e-08	5.53852e-08	7.19636e-08	5.78768e-08			-1.8	2.64343e-07	1.60628e-07	8.73304e-08	1.9197e-07
	-1.7	1.49282e-07	1.8712e-07	2.02359e-07	2.20887e-07	1.19332e-07			-1.7	3.98335e-07	3.29503e-07	2.57219e-07			-1.7	7.95036e-08	6.07908e-08	9.6286e-08	7.39504e-08			-1.7	8.243e-07	7.35336e-07	2.3996e-07	8.63704e-07
	-1.6	3.18559e-07	3.99143e-07	3.7e-07	4.56724e-07	2.35203e-07			-1.6	1.17955e-06	6.45136e-07	3.95794e-07			-1.6	1.13389e-07	8.90712e-08	1.86191e-07	1.58492e-07			-1.6	1.36778e-06	1.29994e-06	7.93264e-07	1.0294e-06
	-1.5	5.779e-07	5.7574e-07	1.01675e-06	8.39648e-07	4.85936e-07			-1.5	3.3853e-06	1.52261e-06	7.93532e-07			-1.5	2.83672e-07	2.52534e-07	2.52026e-07	3.11089e-07			-1.5	3.7679e-06	3.67709e-06	1.60999e-06	4.30224e-06
	-1.4	1.40273e-06	1.48682e-06	1.62616e-06	1.52446e-06	1.35753e-06			-1.4	1.26504e-05	2.96249e-06	1.70257e-06			-1.4	7.4406e-07	6.3418e-07	7.24992e-07	5.645e-07			-1.4	6.71868e-06	6.55752e-06	2.62742e-06	7.85632e-06
	-1.3	3.78098e-06	4.02496e-06	4.7048e-06	4.92356e-06	2.68676e-06			-1.3	2.71782e-05	7.04428e-06	5.79152e-06			-1.3	1.67473e-06	1.45519e-06	1.7004e-06	1.73261e-06			-1.3	1.68524e-05	9.55528e-06	8.1656e-06	1.27809e-05
	-1.2	5.964e-06	1.16854e-05	1.13958e-05	1.18045e-05	7.17544e-06			-1.2	5.43124e-05	1.51923e-05	1.41034e-05			-1.2	2.69947e-06	3.07644e-06	4.93104e-06	3.81115e-06			-1.2	2.05211e-05	1.95696e-05	1.32948e-05	3.00626e-05
	-1.1	1.47103e-05	2.02566e-05	1.84248e-05	2.11302e-05	1.30784e-05			-1.1	0.00010577	3.1583e-05	2.80034e-05			-1.1	7.53972e-06	7.81964e-06	1.13237e-05	8.69844e-06			-1.1	4.97664e-05	4.31332e-05	2.72275e-05	5.16516e-05
	-1	3.2689e-05	3.22361e-05	4.13028e-05	3.61098e-05	3.02881e-05			-1	0.00019079	7.77772e-05	5.53748e-05			-1	1.83145e-05	1.57004e-05	1.79323e-05	1.77565e-05			-1	8.88548e-05	7.71976e-05	4.45224e-05	7.77676e-05
	-0.9	8.61576e-05	8.85356e-05	7.7768e-05	5.88432e-05	5.98244e-05			-0.9	0.000354486	0.000157762	0.000106747			-0.9	3.6481e-05	3.81448e-05	3.47192e-05	3.54886e-05			-0.9	0.000167943	0.000112884	8.46804e-05	0.000137837
	-0.8	0.00014372	0.000137126	0.000109028	0.000128282	0.000113792			-0.8	0.000631696	0.000339992	0.000242533			-0.8	7.0784e-05	8.929e-05	7.44436e-05	6.93176e-05			-0.8	0.000236538	0.000247342	0.000158912	0.000210526
	-0.7	0.0002573	0.00023941	0.00023608	0.000207029	0.000255443			-0.7	0.000971764	0.000606628	0.000400864			-0.7	0.000131424	0.000138901	0.000149471	0.000151583			-0.7	0.000471784	0.00040366	0.000283546	0.00041528
	-0.6	0.000382215	0.000396825	0.000453428	0.000397518	0.000425156			-0.6	0.00156	0.000906664	0.000715548			-0.6	0.000222196	0.000299634	0.000276963	0.000233634			-0.6	0.000766956	0.00068938	0.0004964	0.0006361
	-0.5	0.000709128	0.000632376	0.000609732	0.000721528	0.000605648			-0.5	0.00227	0.00152	0.0013			-0.5	0.00038346	0.000448348	0.000478408	0.000372387			-0.5	0.00114	0.000935836	0.00091478	0.00092826
	-0.4	0.000991	0.000886416	0.00102	0.001	0.00085848			-0.4	0.00327	0.0024	0.00186			-0.4	0.0006721	0.000711516	0.000718968	0.000652932			-0.4	0.00146	0.0015	0.00121	0.00146
	-0.3	0.00158	0.00141	0.00148	0.00142	0.00137			-0.3	0.00433	0.00377	0.00281			-0.3	0.00113	0.00112	0.00112	0.000984788			-0.3	0.00224	0.00192	0.00148	0.00187
	-0.2	0.00214	0.00202	0.00223	0.00229	0.00185			-0.2	0.0058	0.00538	0.00451			-0.2	0.00155	0.00164	0.00166	0.00132			-0.2	0.00289	0.00274	0.00222	0.00251
	-0.1	0.0034	0.00293	0.00319	0.00308	0.00271			-0.1	0.00791	0.00688	0.00595			-0.1	0.00226	0.00229	0.00211	0.00188			-0.1	0.00345	0.00367	0.00272	0.00362
	0	0.0042	0.004	0.00436	0.00436	0.00363			0	0.0098	0.00885	0.00772			0	0.00326	0.00352	0.00315	0.00295			0	0.00454	0.00461	0.00381	0.00397
	0.1	0.00565	0.00539	0.00605	0.00542	0.00493			0.1	0.01131	0.01051	0.01026			0.1	0.00445	0.00447	0.00427	0.00424			0.1	0.00578	0.00588	0.00485	0.00503
	0.2	0.00724	0.00736	0.00722	0.0076	0.00686			0.2	0.01369	0.01345	0.0123			0.2	0.00548	0.00555	0.00528	0.00526			0.2	0.00726	0.00706	0.00563	0.00606
	0.3	0.00913	0.00887	0.00946	0.00951	0.00874			0.3	0.01618	0.0159	0.01443			0.3	0.00729	0.00746	0.0068	0.00651			0.3	0.00849	0.0086	0.00748	0.00757
	0.4	0.01158	0.01067	0.0112	0.01141	0.01062			0.4	0.01856	0.01832	0.01727			0.4	0.0091	0.00935	0.00888	0.0082			0.4	0.01037	0.01001	0.00876	0.00868
	0.5	0.01359	0.01289	0.01397	0.01343	0.01318			0.5	0.02136	0.0217	0.01969			0.5	0.01075	0.01093	0.01065	0.00994			0.5	0.01144	0.01153	0.01018	0.01026
	0.6	0.01581	0.01525	0.01622	0.0158	0.0157			0.6	0.02413	0.02402	0.02275			0.6	0.01305	0.01291	0.01281	0.01203			0.6	0.01332	0.01361	0.01206	0.01192
	0.7	0.01817	0.0173	0.01911	0.01868	0.01798			0.7	0.02745	0.02778	0.0257			0.7	0.01558	0.01516	0.01534	0.01347			0.7	0.01525	0.01519	0.01375	0.01348
	0.8	0.02081	0.01997	0.02109	0.02211	0.02118			0.8	0.02972	0.03048	0.02888			0.8	0.01828	0.01787	0.01697	0.016			0.8	0.01771	0.01723	0.01552	0.01489
	0.9	0.02384	0.02301	0.02429	0.02464	0.02432			0.9	0.03346	0.03331	0.03186			0.9	0.02086	0.02035	0.0194	0.01839			0.9	0.01924	0.01956	0.0179	0.01648
	1	0.02681	0.02639	0.02707	0.02766	0.02778			1	0.03554	0.03612	0.03489			1	0.02406	0.02376	0.02214	0.02115			1	0.02177	0.02151	0.01968	0.0183
	1.1	0.02969	0.0292	0.03015	0.03035	0.03063			1.1	0.039	0.03907	0.03747			1.1	0.02602	0.02622	0.02531	0.02278			1.1	0.02336	0.02333	0.0222	0.02059
	1.2	0.032	0.03175	0.03385	0.03351	0.0331			1.2	0.04115	0.04248	0.04099			1.2	0.02833	0.02887	0.0281	0.02547			1.2	0.02566	0.0262	0.02418	0.02229
	1.3	0.03525	0.03483	0.03674	0.0362	0.03614			1.3	0.04431	0.04484	0.0444			1.3	0.03112	0.03141	0.03076	0.02907			1.3	0.02804	0.02905	0.02685	0.02477
	1.4	0.03737	0.03733	0.03916	0.03894	0.03911			1.4	0.04633	0.04868	0.04713			1.4	0.03372	0.03334	0.03367	0.03116			1.4	0.03028	0.03096	0.02895	0.02644
	1.5	0.04047	0.0403	0.04257	0.04224	0.04248			1.5	0.04995	0.05114	0.05031			1.5	0.03586	0.03614	0.03588	0.03295			1.5	0.03273	0.03365	0.03089	0.0279

## Sheet: Figure S
Figure S2	Gate V	Current	Figure S5b	Gate V	Current density	Current density	Current density	Current density	Figure S5c	Gate V	Current density	Current density	Current density	Current density	Current density	Current density
	-10	1.20284e-05			30% PE-Gate	30% Gr-Gate	30% Dual G.	30% S-D 0.1V			5% PE-Gate	5% Gr-Gate	5% Dual G.	30% PE-Gate	30% Gr-Gate	30% Dual G.
	-9.8	1.19369e-05		-3	1.58147e-06	5.1847e-09	2.48455e-08	1.36118e-05		-3	4.04618e-08	4.36658e-09	2.66305e-08	1.58147e-06	5.1847e-09	2.48455e-08
	-9.6	1.19051e-05		-2.9	1.62819e-06	3.19356e-09	2.07012e-08	1.36118e-05		-2.9	3.83341e-08	8.01329e-10	2.06211e-08	1.62819e-06	3.19356e-09	2.07012e-08
	-9.4	1.18727e-05		-2.8	1.64964e-06	3.33072e-09	1.73124e-08	1.36118e-05		-2.8	3.64163e-08	4.85267e-09	2.74007e-08	1.64964e-06	3.33072e-09	1.73124e-08
	-9.2	1.18152e-05		-2.7	1.6446e-06	1.21478e-08	8.96136e-09	1.36118e-05		-2.7	3.67393e-08	6.64595e-09	1.18001e-08	1.6446e-06	1.21478e-08	8.96136e-09
	-9	1.17622e-05		-2.6	1.68802e-06	4.08357e-08	6.88335e-09	1.36118e-05		-2.6	3.37277e-08	8.6089e-09	1.78923e-09	1.68802e-06	4.08357e-08	6.88335e-09
	-8.8	1.17262e-05		-2.5	1.77365e-06	9.07261e-08	6.50197e-09	1.36118e-05		-2.5	2.78338e-08	1.01818e-08	5.81273e-09	1.77365e-06	9.07261e-08	6.50197e-09
	-8.6	1.17244e-05		-2.4	1.69583e-06	1.79963e-07	2.04779e-09	1.36118e-05		-2.4	2.52642e-08	1.31678e-08	5.00113e-09	1.69583e-06	1.79963e-07	2.04779e-09
	-8.4	1.165e-05		-2.3	1.76985e-06	3.76041e-07	4.91614e-10	1.36118e-05		-2.3	2.26034e-08	1.62395e-08	8.77211e-09	1.76985e-06	3.76041e-07	4.91614e-10
	-8.2	1.15736e-05		-2.2	1.74132e-06	7.33485e-07	3.2511e-09	1.36118e-05		-2.2	1.97814e-08	1.55115e-08	1.79643e-08	1.74132e-06	7.33485e-07	3.2511e-09
	-8	1.15181e-05		-2.1	1.74629e-06	1.44114e-06	9.16017e-09	1.36118e-05		-2.1	3.16452e-08	1.8153e-08	2.13356e-08	1.74629e-06	1.44114e-06	9.16017e-09
	-7.8	1.15127e-05		-2	1.75331e-06	1.78217e-06	1.8963e-08	1.36118e-05		-2	2.05787e-08	1.84449e-08	2.52399e-08	1.75331e-06	1.78217e-06	1.8963e-08
	-7.6	1.1455e-05		-1.9	1.7809e-06	2.94666e-06	8.52309e-09	1.36118e-05		-1.9	1.86338e-08	1.67403e-08	2.9032e-08	1.7809e-06	2.94666e-06	8.52309e-09
	-7.4	1.1348e-05		-1.8	2.00918e-06	4.4487e-06	1.39224e-08	1.36118e-05		-1.8	1.54781e-08	1.30192e-08	3.43965e-08	2.00918e-06	4.4487e-06	1.39224e-08
	-7.2	1.15474e-05		-1.7	1.97574e-06	6.42158e-06	1.11931e-07	1.36118e-05		-1.7	1.93891e-08	2.00901e-09	3.66277e-08	1.97574e-06	6.42158e-06	1.11931e-07
	-7	1.15885e-05		-1.6	2.30382e-06	1.00402e-05	2.8908e-07	1.36118e-05		-1.6	2.75724e-08	5.41964e-08	3.53818e-08	2.30382e-06	1.00402e-05	2.8908e-07
	-6.8	1.13631e-05		-1.5	1.87563e-06	1.39276e-05	9.27225e-07	1.36118e-05		-1.5	5.05923e-08	1.49602e-07	1.31705e-08	1.87563e-06	1.39276e-05	9.27225e-07
	-6.6	1.12389e-05		-1.4	2.497e-06	1.87099e-05	1.78996e-06	1.36118e-05		-1.4	6.99114e-08	3.33119e-07	6.29448e-09	2.497e-06	1.87099e-05	1.78996e-06
	-6.4	1.10724e-05		-1.3	2.61329e-06	2.37039e-05	3.69512e-06	1.36118e-05		-1.3	8.9758e-08	5.64016e-07	3.11315e-08	2.61329e-06	2.37039e-05	3.69512e-06
	-6.2	1.09338e-05		-1.2	3.13326e-06	3.23461e-05	6.56925e-06	1.36118e-05		-1.2	1.63638e-07	1.30412e-06	1.31913e-07	3.13326e-06	3.23461e-05	6.56925e-06
	-6	1.08741e-05		-1.1	3.65604e-06	4.48466e-05	1.62917e-05	1.36118e-05		-1.1	2.30076e-07	1.88051e-06	4.11954e-07	3.65604e-06	4.48466e-05	1.62917e-05
	-5.8	1.07172e-05		-1	4.3139e-06	5.98372e-05	2.35231e-05	1.36118e-05		-1	3.01086e-07	3.76164e-06	1.13051e-06	4.3139e-06	5.98372e-05	2.35231e-05
	-5.6	1.06023e-05		-0.9	5.03986e-06	8.13847e-05	3.61764e-05	1.36118e-05		-0.9	4.2449e-07	5.61902e-06	2.34198e-06	5.03986e-06	8.13847e-05	3.61764e-05
	-5.4	1.04693e-05		-0.8	6.17974e-06	0.000107592	6.15927e-05	1.36118e-05		-0.8	5.14461e-07	7.39745e-06	4.12275e-06	6.17974e-06	0.000107592	6.15927e-05
	-5.2	1.03613e-05		-0.7	6.4825e-06	0.000140601	8.02843e-05	1.36118e-05		-0.7	7.51411e-07	1.08841e-05	8.507e-06	6.4825e-06	0.000140601	8.02843e-05
	-5	1.02825e-05		-0.6	7.77609e-06	0.000179513	0.000102355	1.36118e-05		-0.6	1.02906e-06	1.4386e-05	1.45033e-05	7.77609e-06	0.000179513	0.000102355
	-4.8	1.00479e-05		-0.5	8.5435e-06	0.000222457	0.000146901	1.36118e-05		-0.5	1.06933e-06	1.80647e-05	2.04146e-05	8.5435e-06	0.000222457	0.000146901
	-4.6	9.95873e-06		-0.4	9.82401e-06	0.000276254	0.000181653	1.36118e-05		-0.4	1.23939e-06	2.42999e-05	2.96061e-05	9.82401e-06	0.000276254	0.000181653
	-4.4	9.75052e-06		-0.3	1.06647e-05	0.000330255	0.000232321	1.36118e-05		-0.3	1.32065e-06	3.17905e-05	3.90026e-05	1.06647e-05	0.000330255	0.000232321
	-4.2	9.61027e-06		-0.2	1.15754e-05	0.000391019	0.000290785	1.36118e-05		-0.2	1.60531e-06	3.67617e-05	5.20481e-05	1.15754e-05	0.000391019	0.000290785
	-4	9.40361e-06		-0.1	1.21864e-05	0.000454642	0.000358445	1.36118e-05		-0.1	1.69704e-06	4.75323e-05	6.67806e-05	1.21864e-05	0.000454642	0.000358445
	-3.8	9.21165e-06		0	1.32701e-05	0.000520213	0.000439491	1.36118e-05		0	1.84577e-06	5.53981e-05	7.81201e-05	1.32701e-05	0.000520213	0.000439491
	-3.6	8.99542e-06		0.1	1.40478e-05	0.000591171	0.000517289	1.36118e-05		0.1	2.0271e-06	6.50215e-05	9.60184e-05	1.40478e-05	0.000591171	0.000517289
	-3.4	8.8395e-06		0.2	1.49108e-05	0.000664067	0.000596414	1.36118e-05		0.2	2.28129e-06	7.39751e-05	0.000115437	1.49108e-05	0.000664067	0.000596414
	-3.2	8.62552e-06		0.3	1.58593e-05	0.000739992	0.000684066	1.36118e-05		0.3	2.48198e-06	7.94047e-05	0.00013851	1.58593e-05	0.000739992	0.000684066
	-3	8.33229e-06		0.4	1.66578e-05	0.000814989	0.000780198	1.36118e-05		0.4	2.64927e-06	9.19367e-05	0.000160296	1.66578e-05	0.000814989	0.000780198
	-2.8	8.05152e-06		0.5	1.76084e-05	0.000902002	0.000870109	1.36118e-05		0.5	2.82811e-06	0.000104169	0.000179686	1.76084e-05	0.000902002	0.000870109
	-2.6	7.81465e-06		0.6	1.79733e-05	0.000971395	0.00096558	1.36118e-05		0.6	2.99519e-06	0.000122379	0.000204047	1.79733e-05	0.000971395	0.00096558
	-2.4	7.49542e-06		0.7	1.80117e-05	0.00106	0.00108	1.36118e-05		0.7	3.17056e-06	0.000137957	0.000235069	1.80117e-05	0.00106	0.00108
	-2.2	7.12621e-06		0.8	1.83215e-05	0.00112	0.0012	1.36118e-05		0.8	3.33236e-06	0.000157072	0.000273272	1.83215e-05	0.00112	0.0012
	-2	6.86535e-06		0.9	1.64411e-05	0.00121	0.00128	1.36118e-05		0.9	3.57113e-06	0.000173338	0.000299444	1.64411e-05	0.00121	0.00128
	-1.8	6.60964e-06		1	1.58789e-05	0.00129	0.0014	1.36118e-05		1	3.70248e-06	0.000194947	0.000330713	1.58789e-05	0.00129	0.0014
	-1.6	6.40366e-06		1.1	1.46697e-05	0.00137	0.00152	1.36118e-05		1.1	3.90089e-06	0.000203653	0.000374274	1.46697e-05	0.00137	0.00152
	-1.4	6.08274e-06		1.2	1.80062e-05	0.00144	0.00163	1.36118e-05		1.2	4.11242e-06	0.000223034	0.000403531	1.80062e-05	0.00144	0.00163
	-1.2	5.77882e-06		1.3	1.72111e-05	0.00152	0.00174	1.36118e-05		1.3	4.34909e-06	0.000236908	0.000435996	1.72111e-05	0.00152	0.00174
	-1	5.59708e-06		1.4	1.59466e-05	0.00161	0.00184	1.36118e-05		1.4	4.5994e-06	0.000265415	0.000477276	1.59466e-05	0.00161	0.00184
	-0.8	5.35288e-06		1.5	1.62344e-05	0.0017	0.00197	1.36118e-05		1.5	5.02906e-06	0.000268543	0.00051564	1.62344e-05	0.0017	0.00197
	-0.6	5.14042e-06		1.6	1.66382e-05	0.00178	0.00206	1.36118e-05		1.6	4.92281e-06	0.000303749	0.000546703	1.66382e-05	0.00178	0.00206
	-0.4	4.9874e-06		1.7	1.71106e-05	0.00183	0.00222	1.36118e-05		1.7	5.10911e-06	0.00032285	0.000605251	1.71106e-05	0.00183	0.00222
	-0.2	4.88338e-06		1.8	1.76173e-05	0.00191	0.00233	1.36118e-05		1.8	5.33198e-06	0.000346545	0.000640541	1.76173e-05	0.00191	0.00233
	0	4.81448e-06		1.9	1.81124e-05	0.00196	0.00242	1.36118e-05		1.9	5.48816e-06	0.000353636	0.000684691	1.81124e-05	0.00196	0.00242
	0.2	4.70618e-06		2	1.8745e-05	0.00206	0.00262	1.36118e-05		2	5.64039e-06	0.000393094	0.000732012	1.8745e-05	0.00206	0.00262
	0.4	4.70536e-06		2.1	1.91917e-05	0.00214	0.00276	1.36118e-05		2.1	5.86315e-06	0.000427907	0.000778978	1.91917e-05	0.00214	0.00276
	0.6	4.56368e-06		2.2	1.97436e-05	0.00223	0.00287	1.36118e-05		2.2	6.04518e-06	0.000467818	0.000784466	1.97436e-05	0.00223	0.00287
	0.8	4.52643e-06		2.3	2.10668e-05	0.00231	0.00298	1.36118e-05		2.3	6.27067e-06	0.000485313	0.00080495	2.10668e-05	0.00231	0.00298
	1	4.43953e-06		2.4	2.1643e-05	0.00239	0.00309	1.36118e-05		2.4	6.55836e-06	0.000532397	0.000820222	2.1643e-05	0.00239	0.00309
	1.2	4.39757e-06		2.5	2.2274e-05	0.00246	0.00322	1.36118e-05		2.5	6.7887e-06	0.000574258	0.000850689	2.2274e-05	0.00246	0.00322
	1.4	4.41127e-06		2.6	2.29498e-05	0.00254	0.00333	1.36118e-05		2.6	7.11854e-06	0.000573371	0.000871648	2.29498e-05	0.00254	0.00333
	1.6	4.43252e-06		2.7	2.35371e-05	0.00262	0.00324	1.36118e-05		2.7	7.29919e-06	0.000574423	0.000889987	2.35371e-05	0.00262	0.00324
	1.8	4.43345e-06		2.8	2.42937e-05	0.0027	0.00336	1.36118e-05		2.8	8.26556e-06	0.000617332	0.000939478	2.42937e-05	0.0027	0.00336
	2	4.43638e-06		2.9	2.50118e-05	0.00279	0.00346	1.36118e-05		2.9	8.11863e-06	0.000639996	0.000966723	2.50118e-05	0.00279	0.00346
	2.2	4.4442e-06		3	2.57394e-05	0.00286	0.00355	1.36118e-05		3	8.44168e-06	0.000664372	0.001	2.57394e-05	0.00286	0.00355
	2.4	4.49521e-06								3.1	8.761e-06	0.000693824	0.00106	2.64852e-05	0.00295	0.00362
	2.6	4.48538e-06								3.2	9.08736e-06	0.000722494	0.00109	2.72585e-05	0.00305	0.00369
	2.8	4.422e-06								3.3	9.48488e-06	0.000786369	0.00113	2.8115e-05	0.00313	0.00375
	3	4.53577e-06								3.4	9.73974e-06	0.00081839	0.00114	2.90396e-05	0.00322	0.00372
	3.2	4.57092e-06								3.5	1.0101e-05	0.000877148	0.0012	2.98854e-05	0.00329	0.00382
	3.4	4.60216e-06
	3.6	4.64322e-06
	3.8	4.67249e-06
	4	4.72718e-06
	4.2	4.79501e-06
	4.4	4.81212e-06
	4.6	4.90811e-06
	4.8	4.96181e-06
	5	5.08227e-06
	5.2	5.20684e-06
	5.4	5.31587e-06
	5.6	5.36216e-06
	5.8	5.56013e-06
	6	5.6801e-06
	6.2	5.83516e-06
	6.4	5.92827e-06
	6.6	6.0328e-06
	6.8	6.15777e-06
	7	6.30591e-06
	7.2	6.38397e-06
	7.4	6.38221e-06
	7.6	6.49763e-06
	7.8	6.5854e-06
	8	6.63921e-06
	8.2	6.70911e-06
	8.4	6.7984e-06
	8.6	6.89311e-06
	8.8	6.94186e-06
	9	7.06441e-06
	9.2	6.9481e-06
	9.4	7.15957e-06
	9.6	7.24195e-06
	9.8	7.15728e-06
	10	7.35276e-06

## Sheet: Simulation figure
Figure 2c																					Figure 2d
Figure 4d																					Figure 4e
Figure S4
